# Supplementary material for: Enhancing the Yield of a Lab-on-a-Disk-Based Single-Image Parasite Quantification Device
Source: Micromachines (Basel). 2023 Nov 11;14(11):2087. doi: 10.3390/mi14112087 (PMC10672913; doi:10.3390/mi14112087)
Supplement: Supplementary file 1 [file micromachines-14-02087-s001.zip]

Archive with 1 entries (1 files):
- micromachines-2663952-supplementary.pdf
